# Supplementary material for: Tracing Human Diversity in South America's Southern Cone: Linguistic, Morphometric, and Genetic Perspectives
Source: Am J Biol Anthropol. 2025 Jun 28;187(3):e70077. doi: 10.1002/ajpa.70077 (PMC12205295; doi:10.1002/ajpa.70077)
Supplement: Supplementary file 1 — Table S1. Fst distances based on genetic data. Table S2. Mahalanobis distances based on craniometric data. Table S3. Jaccard distances based on linguistic data. Table S4. Geographical distances in kilometers. [file AJPA-187-e70077-s001.xlsx]

## Sheet: Table S1
Table S1. Fst distances based on genetic data
	Selknam	Qawaskar	Mapuche	Kunza	Toba
Selknam	0
Qawaskar	0.080	0
Mapuche	0.247	0.261	0
Kunza	0.704	0.658	0.003	0
Toba	0.390	0.307	0.002	0.003	0

## Sheet: Table S2
Table S2. Mahalanobis distances based on craniometric data
	Selknam	Qawaskar	Mapuche	Kunza	Toba
Selknam	0
Qawaskar	4.677	0
Mapuche	18.246	19.096	0
Kunza	14.402	10.370	19.517	0
Toba	13.168	13.477	26.435	16.737	0

## Sheet: Table S3
Table S3.Jaccard distances based on linguistic data
	Selknam	Qawaskar	Mapuche	Kunza	Toba
Selknam	0
Qawaskar	0.444	0
Mapuche	0.758	0.667	0
Kunza	0.647	0.714	0.500	0
Toba	0.731	0.769	0.677	0.538	0

## Sheet: Table S4
Table S4. Geographical distances in kilometers
	Selknam	Qawaskar	Mapuche	Kunza	Toba
Selknam	0
Qawaskar	676	0
Mapuche	1711	1206	0
Kunza	3409	3052	1885	0
Toba	3451	2970	1765	724	0
